# Supplementary material for: Primordial mimicry induces morphological change in Escherichia coli
Source: Commun Biol. 2022 Jan 11;5:24. doi: 10.1038/s42003-021-02954-w (PMC8752768; doi:10.1038/s42003-021-02954-w)
Supplement: Supplementary file 4 — Supplementary Data 1 [file 42003_2021_2954_MOESM4_ESM.xlsx]

## Sheet: Supplementary Data 1
L31				L32				L9				L10				L11				L12				G31				G32				G9				G10				G11				G12
Gen.	Rate (1/h)	A.R.	sd A.R.	Gen.	Rate (1/h)	A.R.	sd A.R.	Gen.	Rate (1/h)	A.R.	sd A.R.	Gen.	Rate (1/h)	A.R.	sd A.R.	Gen.	Rate (1/h)	A.R.	sd A.R.	Gen.	Rate (1/h)	A.R.	sd A.R.	Gen.	Rate (1/h)	A.R.	sd A.R.	Gen.	Rate (1/h)	A.R.	sd A.R.	Gen.	Rate (1/h)	A.R.	sd A.R.	Gen.	Rate (1/h)	A.R.	sd A.R.	Gen.	Rate (1/h)	A.R.	sd A.R.	Gen.	Rate (1/h)	A.R.	sd A.R.
5.9	0.169277	0.358161	0.195861	4.29486	0.0980473	0.368617	0.19447	5.1	0.146069	0.374186	0.19132	5.3	0.152362	0.366208	0.190788	4.7	0.135769	0.37297	0.205656	6.7	0.19342	0.402411	0.186516	6.82703	0.394345	0.359835	0.183152	7.09586	0.245924	0.382563	0.185324	6.09541	0.367393	0.37587	0.189799	10.2104	0.382556	0.470078	0.175854	10.9619	0.410713	0.458697	0.178235	10.2291	0.383257	0.477124	0.17793
10.5503	0.132468	0.41352	0.198774	14.315	0.285821	0.367735	0.175998	9.84317	0.136988	0.382848	0.185623	11.1457	0.168831	0.361335	0.164424	12.7353	0.232069	0.369453	0.179524	10.9902	0.123907	0.362199	0.198585	17.1833	0.368126	0.399733	0.17733	13.2436	0.355109	0.412097	0.171899	15.396	0.515737	0.436766	0.168965	15.9922	0.348492	0.394787	0.18848	18.6741	0.464844	0.42675	0.176981	16.1343	0.355928	0.390457	0.187677
16.4063	0.168424	0.404414	0.187898	22.2881	0.229314	0.390457	0.18018	16.0405	0.178987	0.356436	0.171271	15.6058	0.128813	0.357645	0.175427	17.3529	0.133361	0.386579	0.192201	20.4439	0.136517	0.394192	0.187712	27.7592	0.444279	0.43498	0.179215	20.3024	0.40773	0.398408	0.175906	21.0275	0.339428	0.406445	0.187007	25.1455	0.507567	0.444143	0.177404	25.18	0.360762	0.382749	0.185238	22.9902	0.380175	0.422236	0.179382
22.6334	0.179847	0.381947	0.18926	30.5441	0.238442	0.390607	0.182403	21.8919	0.168993	0.408115	0.186601	20.0971	0.129714	0.396041	0.204168	23.0167	0.163577	0.399921	0.178992	26.6897	0.180384	0.393782	0.17699	34.8806	0.429233	0.466109	0.184237	28.6394	0.481567	0.425262	0.178735	20.6845	0.293252	0.384589	0.182226	31.7457	0.381243	0.396484	0.186482	30.5685	0.311251	0.354908	0.191859	32.6913	0.560358	0.418716	0.180174
29.3651	0.194418	0.400618	0.191457	38.6797	0.234967	0.381991	0.179357	29.1032	0.208273	0.431754	0.182529	26.4822	0.184409	0.42013	0.182409	30.1927	0.207252	0.414895	0.178955	33.9091	0.208505	0.407397	0.167994	43.4236	0.493463	0.42359	0.177011	36.7597	0.469045	0.451085	0.173469	28.7342	0.464511	0.441799	0.17091	39.529	0.449582	0.431057	0.177034	37.8716	0.421847	0.423204	0.178976	39.961	0.419913	0.410713	0.18269
36.782	0.21421	0.410647	0.18628	47.2389	0.247198	0.39633	0.18584	37.2037	0.23395	0.434073	0.178751	33.6331	0.206527	0.403803	0.169084	37.5893	0.213623	0.428049	0.185086	42.3785	0.244605	0.426057	0.168435	50.2044	0.37601	0.39476	0.192393	43.9164	0.41339	0.412087	0.178173	38.3014	0.552624	0.436999	0.16994	46.2504	0.38824	0.40813	0.177112	47.8081	0.573952	0.388179	0.182777	46.7247	0.390688	0.398454	0.185261
44.8433	0.232817	0.334787	0.168917	55.6575	0.24314	0.370684	0.182328	44.6987	0.216464	0.417031	0.176953	40.9052	0.210025	0.41145	0.184605	44.7604	0.207107	0.428996	0.181881	50.2559	0.226565	0.419342	0.17213	56.3401	0.340233	0.40712	0.177906	52.9758	0.50236	0.405957	0.176679	44.5061	0.344063	0.401203	0.185727	54.8957	0.479399	0.422352	0.177316	55.3274	0.416961	0.407238	0.175853	55.2548	0.473006	0.433115	0.178114
54.558	0.28293	0.422892	0.196221	63.4644	0.227844	0.361317	0.170892	51.1684	0.186854	0.405792	0.184423	47.1268	0.178201	0.402252	0.184185	50.9305	0.178201	0.404556	0.183452	57.0587	0.197295	0.417718	0.175566	62.2321	0.355136	0.39415	0.186436	62.7405	0.564028	0.436329	0.173266	54.0724	0.530465	0.444417	0.173266	62.4351	0.454427	0.418317	0.181342	62.9092	0.456985	0.413395	0.186222	62.1492	0.49448	0.420281	0.178856
61.4532	0.199141	0.398658	0.187591	72.7114	0.267066	0.36673	0.182185	57.0172	0.168918	0.416441	0.193964	52.9993	0.168203	0.422656	0.18058	61.6211	0.154377	0.40646	0.171207	63.8929	0.197379	0.391051	0.176583	69.8163	0.438078	0.410742	0.185954	70.6709	0.45808	0.423985	0.187004	59.8669	0.34926	0.409057	0.17909	70.249	0.451349	0.512233	0.237567	70.7842	0.454876	0.484123	0.225801	70.4715	0.484841	0.45384	0.176875
68.4235	0.20131	0.389195	0.17999	85.4594	0.184088	0.402365	0.191051	70.7815	0.198765	0.428017	0.176572	61.3808	0.242069	0.443127	0.176739	69.8957	0.238982	0.406526	0.16679	71.3579	0.215597	0.402603	0.177629	78.924	0.548958	0.468877	0.175064	80.3552	0.58371	0.450253	0.179149	70.3162	0.603575	0.48334	0.165296	77.7066	0.449495	0.427204	0.181849	78.056	0.438296	0.422155	0.181959	77.2679	0.409647	0.386286	0.189256
76.9061	0.244989	0.447765	0.176897	92.0575	0.19056	0.359867	0.185374	79.346	0.247352	0.417207	0.170384	70.002	0.251082	0.416142	0.166731	77.3435	0.2151	0.417463	0.180672	78.1621	0.196512	0.393395	0.169138	86.9741	0.446393	0.450255	0.167512	88.8909	0.493038	0.449142	0.171449	78.057	0.466565	0.402519	0.189314	84.576	0.380925	0.39692	0.184513	84.1245	0.336511	0.427332	0.180304	84.5647	0.404616	0.416364	0.185398
85.9335	0.26072	0.435075	0.167759	97.6109	0.160389	0.386115	0.188136	87.7715	0.243338	0.425411	0.168006	78.878	0.256347	0.431561	0.178416	84.9725	0.220334	0.435818	0.179025	86.3735	0.237155	0.419313	0.171045	94.7883	0.45136	0.412223	0.186448	97.8435	0.517124	0.440607	0.173552	85.7827	0.428407	0.406327	0.177942	92.0633	0.432478	0.426787	0.187586	91.2791	0.413267	0.430088	0.214304	92.484	0.457439	0.435564	0.183807
95.657	0.280827	0.421102	0.166662	105.633	0.231677	0.398349	0.17641	96.4156	0.24965	0.457406	0.173607	87.5704	0.251046	0.453581	0.179266	93.7243	0.252763	0.466525	0.178739	94.3145	0.229346	0.415189	0.170867	101.735	0.385226	0.431812	0.177769	105.097	0.419004	0.446019	0.172917	95.0267	0.533953	0.423936	0.185489	100.567	0.471554	0.418636	0.197416	100.055	0.486626	0.431344	0.188915	101.909	0.544404	0.452286	0.19126
104.682	0.260658	0.409382	0.169193	113.449	0.225734	0.382446	0.178114	104.909	0.247375	0.437095	0.174566	96.7072	0.263881	0.472483	0.176379	101.679	0.229753	0.451428	0.180052	101.66	0.212153	0.40717	0.168977	109.194	0.46997	0.455948	0.167284	113.709	0.497415	0.437661	0.172205	101.567	0.362644	0.471657	0.167871	107.872	0.460302	0.436567	0.176735	107.229	0.452102	0.421948	0.181393	108.616	0.387411	0.41786	0.182522
114.504	0.283649	0.480611	0.171546	122.25	0.254192	0.402218	0.174289	114.026	0.2633	0.476855	0.181678	106.298	0.276985	0.456058	0.172461	110.283	0.248467	0.462798	0.180814	109.997	0.240781	0.405739	0.172173	116.779	0.420644	0.430157	0.18063	123.236	0.550281	0.462567	0.172506	109.668	0.51049	0.470968	0.164388	117.127	0.513195	0.470208	0.171054	115.303	0.447709	0.434592	0.182293	116.615	0.462043	0.44355	0.184186
124.017	0.274753	0.445285	0.169246	130.427	0.236161	0.42014	0.183128	122.586	0.247211	0.467809	0.172099	116.546	0.295995	0.46444	0.178141	118.894	0.248705	0.463674	0.176757	118.126	0.234773	0.41188	0.171562	125.658	0.512878	0.485494	0.186675	133.021	0.565237	0.453918	0.171616	118.598	0.495204	0.456817	0.174079	125.123	0.461865	0.431626	0.182458	122.698	0.42712	0.408433	0.181996	124.639	0.463494	0.440819	0.182932
134.577	0.304994	0.47021	0.175078	139.252	0.254869	0.418358	0.182416	130.317	0.223276	0.502035	0.167405	126.302	0.28174	0.490438	0.18218	125.006	0.17652	0.485413	0.168044	125.572	0.215043	0.469079	0.165029	133.409	0.447708	0.503122	0.164013	142.332	0.537801	0.470141	0.171252	127.729	0.527429	0.423364	0.189402	133.2	0.466558	0.44554	0.17791	130.259	0.436755	0.396029	0.187187	133.347	0.502992	0.458223	0.177071
143.579	0.259976	0.45374	0.166553	147.578	0.240474	0.421108	0.182003	137.47	0.204455	0.470171	0.168892	137.135	0.225476	0.489378	0.167328	131.888	0.198769	0.494782	0.167055	133.31	0.223485	0.467114	0.164766	142.634	0.532827	0.501549	0.163799	150.051	0.445896	0.464268	0.172839	135.624	0.456017	0.484654	0.167475	142.422	0.532714	0.449308	0.18891	138.686	0.48676	0.42135	0.189414	142.529	0.530367	0.474592	0.176104
153.925	0.298806	0.479288	0.1719	156.298	0.251842	0.463497	0.181865	143.924	0.18642	0.46501	0.172848	144.592	0.215372	0.467153	0.169672	138.062	0.178312	0.487749	0.16749	141.092	0.224759	0.46924	0.165949	152.838	0.589399	0.523088	0.16247	159.1	0.501773	0.481471	0.166478	145.39	0.564119	0.511328	0.165557	151.183	0.506056	0.491588	0.175183	146.523	0.452675	0.439248	0.182691	151.031	0.491098	0.484933	0.170119
163.426	0.274399	0.447948	0.1682	165.27	0.260209	0.465792	0.187937	150.984	0.203881	0.4811	0.16876	151.783	0.207702	0.471209	0.167962	144.67	0.190842	0.483156	0.170497	148.473	0.229289	0.472337	0.160204	162.568	0.562052	0.519731	0.170658	166.808	0.464596	0.479642	0.165483	155.291	0.571911	0.473436	0.168967	159.181	0.472508	0.494976	0.174264	153.271	0.389765	0.421963	0.174054	159.271	0.47597	0.464394	0.168646
173.452	0.289576	0.462476	0.171155	174.882	0.277601	0.446699	0.173723	157.765	0.195844	0.4787	0.184202	160.156	0.241811	0.485635	0.164222	150.906	0.180093	0.49415	0.174745	157.152	0.250657	0.488664	0.160467	171.373	0.508613	0.496805	0.160358	175.191	0.455033	0.51452	0.16193	165.389	0.583282	0.490065	0.172101	169.459	0.569949	0.51715	0.164999	163.269	0.55444	0.445109	0.177048	169.715	0.614577	0.493721	0.163974
184.372	0.315364	0.433107	0.166235	183.829	0.25949	0.464887	0.17646	164.533	0.19548	0.476874	0.172482	168.68	0.246191	0.500316	0.162261	157.715	0.196656	0.513255	0.167459	165.113	0.22994	0.461533	0.163599	181.37	0.554345	0.506982	0.178446	185.407	0.590103	0.547281	0.15367	174.832	0.545446	0.466248	0.167555	179.294	0.568049	0.515705	0.160614	172.239	0.518095	0.443197	0.171223	180.196	0.605397	0.498876	0.159915
194.729	0.299126	0.450666	0.169242	194.024	0.295662	0.502141	0.178957	171.354	0.196995	0.509836	0.191827	177.268	0.248026	0.492799	0.162308	164.278	0.189556	0.513373	0.165671	173.049	0.229203	0.480951	0.162378	190.333	0.517699	0.50612	0.164089	194.749	0.539578	0.536002	0.157416	185.372	0.584469	0.473959	0.176368	189.424	0.585156	0.522482	0.163792	181.809	0.552821	0.47885	0.174478	190.051	0.569258	0.517998	0.163756
205.329	0.306145	0.440046	0.166254	203.324	0.268611	0.496106	0.177306	179.069	0.222811	0.51884	0.164774	185.598	0.240581	0.482979	0.162584	170.93	0.192105	0.510999	0.168367	181.432	0.242097	0.466385	0.164313	198.965	0.498596	0.488207	0.156092	203.804	0.52303	0.531981	0.151904	195.495	0.584721	0.484422	0.164232	198.4	0.540986	0.517359	0.161004	190.378	0.516453	0.462194	0.178377	199.352	0.560583	0.502872	0.16576
216.032	0.309106	0.451049	0.168019	214.751	0.330007	0.504799	0.182057	187.307	0.23794	0.533885	0.163478	193.82	0.237468	0.491018	0.160883	178.297	0.212783	0.521224	0.164607	189.897	0.244487	0.479392	0.163302	209.13	0.640549	0.499259	0.163202	213.316	0.549449	0.52229	0.158924	204.848	0.540212	0.488518	0.163023	208.181	0.565003	0.53147	0.161781	198.953	0.495337	0.467496	0.167478	208.817	0.524842	0.496748	0.159205
227.323	0.326099	0.439983	0.170799	224.949	0.294537	0.50297	0.17459	195.894	0.247996	0.522868	0.163168	202.28	0.24431	0.493528	0.163489	185.623	0.211576	0.527043	0.170857	199.072	0.264969	0.492001	0.166439	219.071	0.551266	0.507918	0.163844	222.342	0.544028	0.496416	0.158588	215.958	0.700133	0.488116	0.16365	218.028	0.568759	0.527669	0.162443	208.473	0.549886	0.477517	0.168789	218.73	0.572605	0.491867	0.161523
238.2	0.314155	0.457107	0.175619	233.687	0.252369	0.484317	0.186321	204.039	0.235238	0.525207	0.165392	211.171	0.256806	0.498917	0.163028	193.218	0.219344	0.518761	0.165081	208.202	0.263697	0.507151	0.172831	229.163	0.582906	0.528478	0.198168	232.395	0.568819	0.522861	0.162161	224.431	0.469834	0.483188	0.164192	228.371	0.597441	0.527166	0.161685	219.324	0.62677	0.511029	0.169251	229.623	0.629195	0.495438	0.159943
250.947	0.368131	0.464911	0.177809	243.642	0.2875	0.494	0.182298	213.156	0.263317	0.541472	0.161054	220.374	0.265791	0.495655	0.158859	201.717	0.24548	0.528686	0.160576	218.381	0.293969	0.525895	0.173043	240.002	0.626105	0.504162	0.163532	242.2	0.56641	0.52991	0.166751	234.855	0.578011	0.493802	0.169945	238.08	0.585224	0.515205	0.16046	228.029	0.502832	0.47715	0.169578	240.29	0.616158	0.485372	0.157826
261.897	0.316261	0.479339	0.17923	253.494	0.284545	0.50392	0.181835	221.942	0.253751	0.546986	0.161366	229.464	0.262509	0.496645	0.161345	210.369	0.24988	0.54437	0.16456	228.39	0.289073	0.54226	0.168887	250.208	0.589487	0.496322	0.16167	251.855	0.557673	0.537427	0.151983	245.811	0.632861	0.481799	0.15505	248.213	0.585286	0.523996	0.162357	238.466	0.60287	0.482932	0.165193	250.01	0.561439	0.465237	0.164252
274.67	0.368903	0.516508	0.1873	265.451	0.345325	0.50813	0.181365	231.142	0.265694	0.543261	0.161965	238.388	0.257757	0.501621	0.159265	219.512	0.26405	0.543816	0.166455	238.644	0.296159	0.550091	0.169798	260.425	0.590176	0.498485	0.176934	261.557	0.560385	0.522108	0.162723	256.461	0.615155	0.505312	0.160634	258.344	0.585223	0.509805	0.162114	247.708	0.533832	0.447818	0.169561	261.171	0.644681	0.461608	0.165122
285.61	0.315947	0.536303	0.189753	275.552	0.291723	0.518228	0.183955	239.933	0.25389	0.564338	0.157794	247.755	0.270519	0.505102	0.159585	228.768	0.267334	0.544233	0.161221	249.288	0.307399	0.558677	0.169225	272.182	0.679109	0.480297	0.17855	272.166	0.612848	0.50141	0.155086	267.027	0.610295	0.495034	0.166834	268.471	0.584918	0.512286	0.16173	257.752	0.580169	0.478793	0.166753	272.775	0.670311	0.476403	0.160784
298.712	0.37842	0.542563	0.189918	288.001	0.359543	0.502926	0.179988	248.939	0.26011	0.559892	0.15549	257.313	0.276044	0.504827	0.162836	237.635	0.256079	0.55911	0.160455	260.905	0.335535	0.561143	0.167461	283.682	0.664291	0.49427	0.164642	282.806	0.614585	0.477719	0.157072	278.115	0.64046	0.49188	0.17793	278.465	0.577309	0.526158	0.163188	266.572	0.509456	0.47504	0.173092	283.824	0.638221	0.470772	0.159987
311.629	0.373033	0.558609	0.192594	298.532	0.304162	0.51064	0.177804	258.514	0.276524	0.550278	0.163511	266.542	0.266541	0.52057	0.162436	246.89	0.267287	0.539964	0.16153	271.08	0.293854	0.572895	0.163237	293.813	0.585178	0.493925	0.162061	292.962	0.586594	0.517765	0.154703	288.078	0.575542	0.494382	0.165805	288.242	0.564753	0.484439	0.161593	277.496	0.605781	0.466041	0.163975	296.675	0.712617	0.473959	0.157498
320.956	0.269393	0.583955	0.177188	309.114	0.305603	0.52713	0.183597	267.732	0.266224	0.551434	0.157081	276.346	0.283156	0.524556	0.162001	255.92	0.260818	0.547174	0.156519	280.019	0.258181	0.551601	0.168858	304.055	0.591587	0.489521	0.162364	304.968	0.693524	0.538626	0.153903	299.422	0.6552	0.510751	0.156677	298.855	0.612992	0.502544	0.156485	284.408	0.416586	0.485834	0.16784	308.669	0.7229	0.457423	0.161035
330.966	0.289082	0.580336	0.178121	316.682	0.218585	0.498207	0.185519	276.942	0.266019	0.540926	0.155944	285.118	0.253348	0.496832	0.165138	265.397	0.27369	0.549523	0.156654	290.664	0.30742	0.582368	0.161317	314.997	0.632051	0.4838	0.164448	314.838	0.570099	0.517815	0.151926	310.295	0.628065	0.488333	0.161789	307.104	0.488688	0.485333	0.168361	294.591	0.56464	0.480054	0.161239	320.464	0.654065	0.480399	0.15816
341.376	0.300663	0.616863	0.172687	326.182	0.274371	0.552074	0.178825	286.437	0.274229	0.550824	0.163753	293.604	0.245095	0.488743	0.168852	273.959	0.247293	0.545627	0.16278	301.093	0.301211	0.587593	0.161769	326.096	0.641087	0.468271	0.176522	325.788	0.632497	0.519567	0.155066	321.167	0.628023	0.503336	0.158104	317.691	0.611529	0.47368	0.159984	303.269	0.523078	0.451464	0.17018	331.621	0.672436	0.471734	0.160466
352.594	0.323982	0.566222	0.171468	335.827	0.27856	0.550043	0.185847	295.499	0.261707	0.527802	0.161365	302.844	0.266862	0.528882	0.161034	283.085	0.263553	0.530809	0.162876	311.568	0.302514	0.585235	0.170346	336.664	0.610458	0.473837	0.165413	336.497	0.631766	0.531624	0.149638	332.117	0.632496	0.476155	0.176106	327.002	0.537824	0.460696	0.167375	313.582	0.595681	0.480899	0.168765	343.538	0.688385	0.477373	0.156523
363.858	0.325339	0.584577	0.169986	345.412	0.276824	0.550706	0.1829	305.629	0.292569	0.546307	0.156574	312.392	0.275742	0.512962	0.166629	292.4	0.269022	0.532121	0.160777	322.224	0.307761	0.596387	0.161209	347.516	0.626822	0.488331	0.163044	347.097	0.62531	0.524651	0.158952	343.889	0.679948	0.508485	0.167382	338.924	0.688666	0.481798	0.166503	323.521	0.574114	0.480804	0.164078	355.464	0.688833	0.484016	0.153689
375.414	0.333743	0.610431	0.177346	354.97	0.276032	0.54823	0.178637	315.411	0.282506	0.501116	0.170621	322.3	0.286145	0.520627	0.164188	301.242	0.255374	0.529352	0.166814	332.542	0.297998	0.597228	0.163258	359.13	0.643992	0.49344	0.164653	358.959	0.730831	0.52215	0.157594	353.521	0.556353	0.493125	0.160001	349.083	0.586823	0.502834	0.160103	333.857	0.597047	0.456292	0.171451	367.274	0.682178	0.492078	0.155555
385.464	0.290257	0.59077	0.17813	364.427	0.273145	0.542774	0.181516	324.769	0.270272	0.511828	0.174259	332.207	0.286131	0.54422	0.164068	310.555	0.268965	0.566342	0.186541	343.062	0.303839	0.60538	0.164758	370.332	0.647059	0.484966	0.164048	370.721	0.679387	0.528007	0.150772	362.904	0.520313	0.490796	0.162105	359.883	0.608587	0.477625	0.161084	344.342	0.605655	0.512558	0.159044	378.589	0.653595	0.490394	0.151832
397.848	0.357641	0.595512	0.18103	374.281	0.284577	0.532261	0.18264	333.936	0.26475	0.510839	0.162696	341.409	0.265764	0.517974	0.162346	319.56	0.260081	0.541101	0.160901	355	0.34478	0.610738	0.160947	381.739	0.6589	0.496022	0.165523	382.23	0.66479	0.528367	0.15537	374.141	0.649087	0.499099	0.15971	371.108	0.648375	0.505598	0.157086	354.408	0.567233	0.491272	0.161956	390.738	0.684631	0.497565	0.152821
410.812	0.374437	0.624989	0.170387	383.621	0.269749	0.526301	0.17586	343.997	0.290585	0.524471	0.160568	350.957	0.275772	0.545914	0.165664	328.212	0.249873	0.531102	0.162037	367.707	0.366996	0.590334	0.164259	392.143	0.627124	0.499926	0.169027	393.71	0.663138	0.527346	0.162252	385.548	0.658915	0.513779	0.15918	381.398	0.594393	0.501254	0.157683	365.035	0.613819	0.484048	0.166566	402.42	0.674799	0.493873	0.159178
422.192	0.328671	0.624689	0.171331	393.576	0.293647	0.54568	0.174872	354.003	0.288977	0.509927	0.16728	360.1	0.264057	0.518427	0.165513	337.16	0.258447	0.546545	0.167356	378.793	0.320184	0.601489	0.169267	403.171	0.63699	0.493808	0.164543	405.463	0.678828	0.520515	0.155655	395.989	0.629291	0.509476	0.157441	391.147	0.563103	0.500013	0.156982	374.302	0.535277	0.477797	0.156881	414.776	0.713689	0.511896	0.148369
435.07	0.371926	0.572464	0.166878	403.338	0.281929	0.53966	0.182756	363.944	0.287125	0.51562	0.171715	369.658	0.276038	0.539347	0.173715	345.711	0.246942	0.540234	0.161287	391.269	0.360305	0.568081	0.159771	414.268	0.640991	0.49227	0.168778	417.161	0.67571	0.514943	0.154947	407.359	0.656783	0.500576	0.1583	402.179	0.637264	0.508707	0.152278	385.543	0.649318	0.475907	0.173457	427.076	0.710517	0.492511	0.16355
447.029	0.345383	0.607423	0.173579	414.121	0.311424	0.533095	0.17897	373.569	0.277975	0.522141	0.183929	380.297	0.30727	0.52169	0.16348	354.67	0.258766	0.541045	0.162015	404.299	0.376335	0.595565	0.159084	425.765	0.664074	0.47122	0.167181	428.864	0.67599	0.531294	0.152653	419.313	0.690498	0.503688	0.158789	412.824	0.614882	0.492621	0.158627	396.502	0.633015	0.497411	0.158096	438.822	0.678479	0.489296	0.152744
461.041	0.404672	0.616512	0.175425	425.249	0.321398	0.490271	0.165804	383.79	0.295177	0.535678	0.181626	389.954	0.27889	0.526741	0.166226	363.738	0.261888	0.555895	0.166691	416.659	0.356949	0.595718	0.161312	436.6	0.625864	0.471982	0.16424	440.295	0.660322	0.51966	0.154515	431.641	0.712067	0.497753	0.159756	423.494	0.603722	0.494728	0.156115	406.509	0.59288	0.494565	0.167894	449.504	0.632804	0.502442	0.165914
471.836	0.311783	0.601482	0.177342	435.718	0.302358	0.516344	0.173954	394.42	0.30702	0.509729	0.163251	399.471	0.274871	0.524744	0.1652	372.619	0.256481	0.550388	0.160525	427.703	0.318966	0.602663	0.157518	447.967	0.656557	0.469327	0.169437	452.021	0.677274	0.507006	0.155115	443.336	0.675518	0.488064	0.160268	433.885	0.600206	0.471715	0.159884	416.593	0.582464	0.466838	0.16701	461.833	0.71213	0.484191	0.153408
483.947	0.349776	0.590965	0.166593	445.826	0.298148	0.487158	0.18524	404.101	0.279604	0.497282	0.166732	409.302	0.283933	0.502769	0.167868	381.872	0.267246	0.546363	0.165588	439.672	0.345685	0.59495	0.166894	459.904	0.689514	0.458888	0.167764	463.851	0.683372	0.504878	0.159027	456.05	0.734411	0.493792	0.159142	444.923	0.637569	0.524557	0.1535	426.074	0.547636	0.453178	0.168575	473.517	0.674927	0.480516	0.159229
496.926	0.374848	0.622201	0.168641	455.867	0.289999	0.488655	0.183431	413.799	0.280072	0.50422	0.163513	418.363	0.257236	0.48767	0.165548	390.998	0.263559	0.551601	0.164387	450.983	0.326688	0.604208	0.158743	471.46	0.667518	0.463619	0.161977	475.199	0.655452	0.526193	0.153469	468.069	0.694208	0.495062	0.160333	454.574	0.557501	0.479948	0.167139	436.891	0.624838	0.48259	0.163251	486.938	0.775212	0.500292	0.155931
509.323	0.358041	0.604727	0.174591	468.244	0.357442	0.481638	0.176556	423.539	0.28131	0.50732	0.164492	427.825	0.273278	0.474643	0.170566	400.213	0.266158	0.563568	0.162152	463.741	0.372323	0.595635	0.159935	481.943	0.605507	0.449671	0.168488	487.241	0.695615	0.517482	0.156935	480.591	0.723344	0.492316	0.159095	465.763	0.646296	0.485033	0.164746	446.019	0.527226	0.473458	0.164179	497.76	0.625105	0.503682	0.165045
				480.611	0.357187	0.487399	0.171833	433.946	0.300554	0.528497	0.16782	437.945	0.29227	0.482828	0.164847	409.699	0.273969	0.55384	0.160028	474.899	0.322252	0.602859	0.162863	493.484	0.666662	0.442263	0.169645	499.013	0.679962	0.532171	0.158364	492.974	0.715247	0.490502	0.159887	475.419	0.557726	0.441477	0.164886	457.949	0.672305	0.494659	0.161438	511.344	0.784627	0.496134	0.151297
				490.759	0.293065	0.480315	0.169275	445.534	0.334695	0.498647	0.165851	447.268	0.26926	0.470845	0.169546	418.815	0.263272	0.556259	0.1604	486.097	0.323436	0.610112	0.176818	504.433	0.6324	0.450006	0.164276	510.717	0.676013	0.5103	0.153811	505.01	0.695214	0.50152	0.157464	486.88	0.66206	0.488963	0.15783	469.652	0.675992	0.516366	0.153031
				501.574	0.31235	0.495731	0.180717	455.258	0.280829	0.507229	0.163805	457.081	0.2834	0.482596	0.188495	427.925	0.263107	0.559241	0.164714	497.952	0.342385	0.590852	0.162601									517.548	0.724249	0.480023	0.156479	498.486	0.670376	0.500243	0.16019	481.251	0.669954	0.500345	0.155444
								464.733	0.273657	0.519476	0.185415	466.36	0.267981	0.471828	0.160035	437.089	0.264661	0.555628	0.163318	508.343	0.300103	0.599269	0.165494													509.61	0.642528	0.497335	0.15748	492.601	0.655618	0.514416	0.155869
								472.97	0.237892	0.478626	0.163373	477.47	0.320884	0.472833	0.161522	444.586	0.216541	0.549977	0.163333																					503.562	0.607799	0.464397	0.175696
								481.893	0.257711	0.477559	0.177454	487.333	0.284836	0.475703	0.164858	453.413	0.254927	0.546095	0.167615
								490.501	0.248587	0.500941	0.165302	497.255	0.286577	0.459539	0.166752	462.048	0.249379	0.553761	0.162272
								499.8	0.26858	0.486775	0.16592	506.422	0.264742	0.468099	0.16364	469.555	0.216827	0.547833	0.168646
																477.963	0.242819	0.573408	0.16349
																486.491	0.2463	0.560542	0.169427
																495.891	0.271476	0.582125	0.161203
																504.48	0.24808	0.570064	0.159077
