# Supplementary material for: Primordial mimicry induces morphological change in Escherichia coli
Source: Commun Biol. 2022 Jan 11;5:24. doi: 10.1038/s42003-021-02954-w (PMC8752768; doi:10.1038/s42003-021-02954-w)
Supplement: Supplementary file 5 — Supplementary Data 2 [file 42003_2021_2954_MOESM5_ESM.xlsx]

## Sheet: Supplementary Data 2
Significance (p<0.001)	pair of parameters		L31		L32		L9		L10		L11		L12
	parameter 1	parameter 2	cor	p	cor	p	cor	p	cor	p	cor	p	cor	p
***	Generation	Growth	0.851044	4.97994e-15	0.726496	7.37977e-10	0.792796	1.2035e-13	0.742902	2.4406e-11	0.640301	2.09401e-08	0.917896	1.60139e-22
***	Generation	Aspect	0.929316	2.10358e-22	0.755685	6.13565e-11	0.573657	2.51105e-06	0.567504	3.39387e-06	0.932865	2.72096e-28	0.943816	1.15091e-26
***	Generation	Length	-0.897911	9.95083e-19	-0.781729	4.88393e-12	-0.629826	1.17834e-07	-0.593466	9.11929e-07	-0.782176	6.09661e-14	-0.896169	5.45496e-20
	Generation	Width	0.695381	2.0921e-08	0.461771	0.000500437	-0.239103	0.0706636	-0.252392	0.0559551	0.591851	4.05797e-07	0.484887	0.000202561
	Generation	logVol.	0.0164706	0.909613	-0.615062	9.56772e-07	-0.528684	1.98962e-05	-0.495832	7.56505e-05	-0.176198	0.17072	-0.23118	0.0925813
	Generation	logGFP	0.547275	3.90911e-05	-0.291001	0.0345159	-0.744625	2.07402e-11	-0.510413	4.25326e-05	-0.221072	0.0842153	0.0812274	0.55929
***	Generation	logArea	-0.458824	0.000804433	-0.739961	2.44068e-10	-0.60454	5.02329e-07	-0.544495	9.94149e-06	-0.45602	0.000195449	-0.603964	1.33027e-06
	Generation	logGFP/Vol.	0.628523	1.0226e-06	0.294872	0.0320794	-0.773047	1.1565e-12	-0.487034	0.00010576	-0.114956	0.37363	0.307871	0.0235273
	Generation	logGFP/Area	0.637455	6.41882e-07	0.266328	0.0539002	-0.782399	4.07859e-13	-0.496324	7.42256e-05	0.0702828	0.587256	0.307033	0.0239284
***	Growth	Aspect	0.775078	3.92732e-11	0.610627	1.20249e-06	0.623058	1.75914e-07	0.553847	6.48537e-06	0.705825	1.48519e-10	0.891366	1.66328e-19
***	Growth	Length	-0.733589	1.36263e-09	-0.651588	1.26303e-07	-0.694977	1.42612e-09	-0.469501	0.000200817	-0.733928	1.14951e-11	-0.860111	7.99701e-17
	Growth	Width	0.505945	0.00017805	0.274449	0.0467295	-0.310345	0.0177433	-0.00968962	0.942451	0.332679	0.00824381	0.474214	0.000291815
	Growth	logVol.	-0.101945	0.481144	-0.527979	4.84462e-05	-0.589714	1.11057e-06	-0.246793	0.0618167	-0.352371	0.00497256	-0.214637	0.119097
	Growth	logGFP	0.341369	0.0152596	-0.22964	0.098101	-0.6668	1.10022e-08	-0.180596	0.174901	-0.454207	0.000208772	0.0857252	0.537667
	Growth	logArea	-0.47054	0.000564056	-0.625786	5.42419e-07	-0.652958	2.77648e-08	-0.305116	0.0198621	-0.555337	2.80304e-06	-0.564018	8.93705e-06
	Growth	logGFP/Vol.	0.4303	0.00181438	0.288341	0.0362784	-0.611615	3.39101e-07	-0.149835	0.261597	-0.387726	0.00184816	0.311683	0.0217746
	Growth	logGFP/Area	0.423866	0.00215923	0.219319	0.114594	-0.648651	3.66779e-08	-0.15568	0.243233	-0.263882	0.0382273	0.304136	0.0253587
***	Aspect	Length	-0.948908	1.08749e-25	-0.953475	3.21697e-28	-0.885816	2.53184e-20	-0.761789	3.80583e-12	-0.837325	2.24105e-17	-0.884353	7.73975e-19
	Aspect	Width	0.719306	3.98507e-09	0.513926	8.2836e-05	-0.0394045	0.769005	0.0860377	0.520761	0.587318	5.22539e-07	0.57713	4.91636e-06
	Aspect	logVol.	-0.0303001	0.83454	-0.724722	8.4966e-10	-0.560368	4.77757e-06	-0.309914	0.0179102	-0.20697	0.106516	-0.155403	0.261825
	Aspect	logGFP	0.580024	1.01199e-05	-0.0955491	0.496137	-0.638808	6.81905e-08	-0.337906	0.00948133	-0.285991	0.0242364	0.10082	0.468216
***	Aspect	logArea	-0.554094	2.98498e-05	-0.872762	1.65425e-17	-0.713495	3.26584e-10	-0.4719	0.000184321	-0.51419	1.91254e-05	-0.579417	4.41791e-06
	Aspect	logGFP/Vol.	0.699592	1.58095e-08	0.635139	3.24819e-07	-0.52567	2.26215e-05	-0.332739	0.0107085	-0.169701	0.187296	0.30345	0.0257078
	Aspect	logGFP/Area	0.703818	1.18774e-08	0.605951	1.52455e-06	-0.513919	3.68856e-05	-0.312437	0.0169514	0.00304701	0.981248	0.317477	0.0193224
	Length	Width	-0.57042	1.52689e-05	-0.320069	0.0194699	0.443969	0.000481301	0.483774	0.000119469	-0.222835	0.0817084	-0.319916	0.0183623
	Length	logVol.	0.223337	0.118983	0.866151	5.54118e-17	0.851303	2.55197e-17	0.789166	1.85722e-13	0.57231	1.17507e-06	0.496398	0.000134777
	Length	logGFP	-0.472173	0.000536292	0.296968	0.0308205	0.850688	2.84015e-17	0.76628	2.38533e-12	0.616378	9.63404e-08	0.180637	0.19117
***	Length	logArea	0.722161	3.23287e-09	0.960974	3.98279e-30	0.94137	4.22244e-28	0.893445	4.05621e-21	0.825842	1.45602e-16	0.831828	6.65151e-15
	Length	logGFP/Vol.	-0.651957	2.91697e-07	-0.535962	3.53408e-05	0.613645	3.02401e-07	0.698114	1.11966e-09	0.414318	0.000814636	-0.0798552	0.565968
	Length	logGFP/Area	-0.633133	8.05599e-07	-0.459765	0.000533313	0.68501	3.01491e-09	0.717986	2.24463e-10	0.337866	0.00723792	-0.0683438	0.623394
	Width	logVol.	0.622403	1.39528e-06	0.0907569	0.518084	0.817404	4.96818e-15	0.891107	7.2127e-21	0.549143	3.80469e-06	0.592148	2.4001e-06
	Width	logGFP	0.895337	1.75554e-18	0.434705	0.00114348	0.641515	5.7626e-08	0.806577	2.13577e-14	0.312583	0.0133789	0.679436	1.61734e-08
	Width	logArea	0.0657715	0.64997	-0.140693	0.31497	0.681565	3.8789e-09	0.785967	2.70334e-13	0.233311	0.0680042	0.144883	0.295892
	Width	logGFP/Vol.	0.812559	7.80939e-13	0.37404	0.00579705	0.293057	0.0255794	0.697376	1.18557e-09	0.0682179	0.598311	0.646122	1.31569e-07
	Width	logGFP/Area	0.86901	2.81628e-16	0.544784	2.47065e-05	0.502169	5.90903e-05	0.770587	1.50906e-12	0.371358	0.0029623	0.71214	1.55778e-09
***	logVol.	logGFP	0.648691	3.49654e-07	0.550718	1.93085e-05	0.892953	4.58381e-21	0.93085	3.72422e-26	0.83108	6.30974e-17	0.831218	7.24999e-15
***	logVol.	logArea	0.772293	5.09878e-11	0.959442	1.04382e-29	0.969239	8.77509e-36	0.9717	8.77882e-37	0.89615	7.68045e-23	0.846846	7.10354e-16
	logVol.	logGFP/Vol.	0.389292	0.00520214	-0.358974	0.00829853	0.554769	6.2133e-06	0.827986	1.08526e-15	0.438946	0.000358492	0.627139	3.89125e-07
	logVol.	logGFP/Area	0.476206	0.000472906	-0.202951	0.144981	0.714541	2.99466e-10	0.887662	1.64553e-20	0.609428	1.46605e-07	0.6757	2.07346e-08
	logGFP	logArea	0.120864	0.403101	0.435575	0.00111469	0.90901	6.02913e-23	0.926851	1.70316e-25	0.809423	1.6888e-15	0.620888	5.47458e-07
***	logGFP	logGFP/Vol.	0.927299	4.03824e-22	0.542009	2.76804e-05	0.844597	7.9875e-17	0.966409	9.93621e-35	0.817532	5.19068e-16	0.939546	7.32909e-26
***	logGFP	logGFP/Area	0.958703	7.34148e-28	0.667554	4.77311e-08	0.930973	3.54894e-26	0.988434	1.43964e-47	0.888696	5.50377e-22	0.958452	5.38878e-30
	logArea	logGFP/Vol.	-0.167923	0.243751	-0.47065	0.000375873	0.596789	7.64344e-07	0.832477	5.51353e-16	0.453753	0.00021223	0.371984	0.00561069
	logArea	logGFP/Area	-0.0979112	0.498753	-0.350831	0.0100061	0.723523	1.39965e-10	0.879418	1.06686e-19	0.53499	7.47669e-06	0.401487	0.00262119
***	logGFP/Vol.	logGFP/Area	0.988379	6.21497e-41	0.959039	1.33678e-29	0.965486	2.09642e-34	0.989172	2.29293e-48	0.930196	8.43157e-28	0.99009	5.18922e-46
