# Supplementary material for: Primordial mimicry induces morphological change in Escherichia coli
Source: Commun Biol. 2022 Jan 11;5:24. doi: 10.1038/s42003-021-02954-w (PMC8752768; doi:10.1038/s42003-021-02954-w)
Supplement: Supplementary file 6 — Supplementary Data 3 [file 42003_2021_2954_MOESM6_ESM.xlsx]

## Sheet: Supplementary Data 3
Significance (p<0.001)	pair of parameters		G31		G32		G9		G10		G11		G12
	parameter 1	parameter 2	cor	p	cor	p	cor	p	cor	p	cor	p	cor	p
***	Generation	Growth	0.885683	2.75591e-18	0.887134	2.03804e-18	0.861958	1.15421e-16	0.846236	7.8148e-16	0.806421	1.0826e-13	0.897557	4.70073e-19
	Generation	Aspect	0.29352	0.0346938	0.711432	3.39267e-09	0.7627	3.20347e-11	0.451344	0.000613665	0.743651	7.81516e-11	0.721086	2.40037e-09
	Generation	Length	-0.326219	0.0182661	-0.609664	1.60832e-06	-0.50379	0.000120233	-0.469335	0.000343463	-0.451587	0.000538798	-0.348054	0.0123222
	Generation	Width	-0.212072	0.131216	0.615897	1.17368e-06	0.225206	0.104947	0.533753	3.23491e-05	0.660245	4.15721e-08	0.688416	2.36374e-08
	Generation	logVol.	-0.259028	0.0637018	0.511995	0.000104556	-0.10587	0.450555	0.343015	0.0111104	0.401154	0.00240291	0.530407	6.24246e-05
	Generation	logGFP	-0.217878	0.120746	0.404337	0.00294979	-0.00370908	0.978971	-0.0167334	0.904407	0.42215	0.00132576	0.535204	5.19933e-05
	Generation	logArea	-0.242636	0.0830696	0.431999	0.00138397	-0.193678	0.164658	0.246274	0.0726294	0.359596	0.00700877	0.49267	0.000240065
	Generation	logGFP/Vol.	0.497481	0.000175307	-0.535986	4.22025e-05	0.505564	0.000112739	-0.584448	3.48202e-06	-0.18456	0.177364	0.253032	0.073215
	Generation	logGFP/Area	-0.0421754	0.766566	0.189191	0.17918	0.259716	0.060375	-0.302382	0.0262588	0.544012	1.76408e-05	0.608959	2.12024e-06
	Growth	Aspect	0.3561	0.00956988	0.642363	2.84508e-07	0.713191	2.06954e-09	0.608462	1.05596e-06	0.744589	7.185e-11	0.630498	7.10088e-07
	Growth	Length	-0.349782	0.0110266	-0.45505	0.000700522	-0.389292	0.00396274	-0.498228	0.000126156	-0.467605	0.000318756	-0.27086	0.0545457
	Growth	Width	-0.179373	0.203236	0.600785	2.49065e-06	0.327608	0.0166362	0.621803	5.21023e-07	0.624531	3.47619e-07	0.738643	6.12019e-10
	Growth	logVol.	-0.261931	0.0606836	0.484504	0.000272993	-0.0270924	0.847297	0.400724	0.00267558	0.347186	0.00940443	0.586063	6.22862e-06
	Growth	logGFP	-0.235806	0.092392	0.431999	0.00138397	0.0967586	0.490675	0.205794	0.135459	0.40974	0.00189283	0.63629	5.21565e-07
	Growth	logArea	-0.249296	0.074708	0.421071	0.00188046	-0.112159	0.423949	0.281113	0.0394808	0.298341	0.0269402	0.557557	2.13551e-05
	Growth	logGFP/Vol.	0.434304	0.00129562	-0.475967	0.0003619	0.539994	3.00447e-05	-0.3158	0.0200069	-0.10671	0.43809	0.479638	0.00036899
	Growth	logGFP/Area	-0.0871681	0.538905	0.284385	0.0410249	0.352363	0.00966348	-0.000800457	0.995417	0.556061	1.04528e-05	0.754842	1.56974e-10
***	Aspect	Length	-0.923675	1.7921e-22	-0.772048	2.06591e-11	-0.784793	3.54516e-12	-0.871698	9.79868e-18	-0.759091	1.86671e-11	-0.681991	3.58081e-08
	Aspect	Width	-0.645522	2.38055e-07	0.681807	2.62515e-08	0.0444283	0.752089	0.318696	0.0188371	0.472583	0.00026934	0.443348	0.00112066
	Aspect	logVol.	-0.804405	6.80203e-13	0.481772	0.000299006	-0.401871	0.00285665	-0.0398323	0.7749	0.0821789	0.550863	0.143258	0.315915
	Aspect	logGFP	-0.768377	2.93767e-11	0.346111	0.0119579	-0.251814	0.0689182	0.188107	0.17315	0.175974	0.198744	0.17638	0.215674
	Aspect	logArea	-0.840775	6.27323e-15	0.342184	0.0130281	-0.497097	0.000152792	-0.206022	0.135016	0.0191198	0.889804	0.0978281	0.494636
	Aspect	logGFP/Vol.	0.191582	0.173648	-0.551182	2.29015e-05	0.468312	0.000405608	0.310997	0.0220817	0.147763	0.281661	0.246335	0.0814151
	Aspect	logGFP/Area	-0.556903	1.8053e-05	0.202937	0.149052	0.104983	0.454379	0.454469	0.000556069	0.530375	3.1147e-05	0.355837	0.0103871
	Length	Width	0.822334	7.71117e-14	-0.241783	0.0841928	0.462345	0.000491384	-0.0320564	0.818004	0.0437951	0.750875	0.123529	0.387796
	Length	logVol.	0.936993	1.73901e-24	-0.0433706	0.760145	0.813256	1.37784e-13	0.338212	0.0123709	0.463348	0.000367398	0.43991	0.00123737
	Length	logGFP	0.90216	6.87382e-20	0.107914	0.446363	0.708031	3.04011e-09	0.146331	0.291039	0.35404	0.00800594	0.357014	0.0101187
	Length	logArea	0.954922	4.97613e-28	0.101084	0.475822	0.875907	9.0897e-18	0.496855	0.000132573	0.52583	3.74433e-05	0.487692	0.000283474
	Length	logGFP/Vol.	-0.156237	0.2687	0.534193	4.52712e-05	-0.157716	0.259366	-0.236364	0.0852971	-0.528932	3.30312e-05	-0.316199	0.0237919
	Length	logGFP/Area	0.70759	4.48668e-09	0.159822	0.25773	0.351798	0.00978852	-0.242157	0.0776966	-0.159596	0.244469	0.0382805	0.789702
	Width	logVol.	0.952788	1.54256e-27	0.927431	5.30756e-23	0.825915	2.70712e-14	0.898075	3.45196e-20	0.88759	1.75916e-19	0.926606	1.87242e-22
	Width	logGFP	0.96141	1.10322e-29	0.843763	4.0546e-15	0.906144	1.06855e-20	0.701849	3.36489e-09	0.919986	3.26518e-23	0.936833	5.34101e-24
***	Width	logArea	0.930419	1.92241e-23	0.859814	3.29111e-16	0.746896	1.34412e-10	0.803392	2.65804e-13	0.849134	2.58876e-16	0.904434	9.29034e-20
	Width	logGFP/Vol.	0.0799112	0.573338	-0.508068	0.000120526	0.410256	0.00228054	-0.361769	0.00718924	-0.453175	0.000512069	0.264163	0.0610467
	Width	logGFP/Area	0.891915	7.32011e-19	0.560232	1.56866e-05	0.911869	2.30359e-21	0.234077	0.0884532	0.820996	1.65478e-14	0.891946	1.62412e-18
***	logVol.	logGFP	0.979937	1.08397e-36	0.908222	1.49473e-20	0.949927	2.0078e-27	0.734553	2.57932e-10	0.960678	3.63972e-31	0.973846	3.39212e-33
***	logVol.	logArea	0.994451	1.42666e-50	0.975412	1.66043e-34	0.9821	1.19738e-38	0.978654	2.08193e-37	0.993939	1.65706e-52	0.99629	7.28589e-54
	logVol.	logGFP/Vol.	-0.0186972	0.895331	-0.509263	0.000115444	0.159894	0.252764	-0.470478	0.000330664	-0.697763	3.2138e-09	0.113394	0.428199
	logVol.	logGFP/Area	0.84197	5.27404e-15	0.521386	7.38969e-05	0.718191	1.41442e-09	0.100362	0.470247	0.614286	6.09122e-07	0.811584	5.0561e-13
***	logGFP	logArea	0.973107	1.51873e-33	0.908222	1.49473e-20	0.911063	2.87715e-21	0.681418	1.41551e-08	0.948052	4.97779e-28	0.967421	6.85406e-31
	logGFP	logGFP/Vol.	0.115	0.416895	-0.194058	0.168049	0.385583	0.00435393	0.191767	0.164787	-0.503175	9.0226e-05	0.308416	0.0276714
***	logGFP	logGFP/Area	0.914369	2.84445e-21	0.782037	7.66274e-12	0.877762	6.3367e-18	0.695216	5.43432e-09	0.776118	3.38261e-12	0.904434	9.29034e-20
	logArea	logGFP/Vol.	-0.0376505	0.791013	-0.454538	0.000711574	0.0683761	0.626623	-0.510654	7.97223e-05	-0.718254	6.68951e-10	0.1	0.485057
	logArea	logGFP/Area	0.822334	7.71117e-14	0.489883	0.000227697	0.625625	5.47154e-07	0.00987231	0.943517	0.572944	4.84706e-06	0.791765	4.58207e-12
	logGFP/Vol.	logGFP/Area	0.429523	0.00148483	0.30385	0.0285317	0.692066	9.49911e-09	0.779607	3.77118e-12	0.0349928	0.799781	0.630498	7.10088e-07
