# Supplementary material for: Primordial mimicry induces morphological change in Escherichia coli
Source: Commun Biol. 2022 Jan 11;5:24. doi: 10.1038/s42003-021-02954-w (PMC8752768; doi:10.1038/s42003-021-02954-w)
Supplement: Supplementary file 7 — Supplementary Data 4 [file 42003_2021_2954_MOESM7_ESM.xlsx]

## Sheet: Supplementary Data 4
Devos	Gene name	Essentiality	Genome position	Frequency	Change in DNA	Change in AA	Position in AA	Related domain	Pfam	Function
L31	glnD	non-essential	175300	1	C→T	Ala→Thr	738	ACT domain (708-768)	http://pfam.xfam.org/protein/P27249	bifunctional uridylyltransferase
	mrdB	essential	538852	0.93	G→T	Ser→Arg	326	FTSW RODA SPOVE domain (17-365)	http://pfam.xfam.org/protein/P0ABG7	peptidoglycan glycosyltransferase
	araC-yabI	-	66141	1	C→T	-	-	-	-
L32	glnD	non-essential	175300	1	C→T	Ala→Thr	738	ACT domain (708-768)	http://pfam.xfam.org/protein/P27249	bifunctional uridylyltransferase
	mrdA	essential	540580	1	T→G	Glu→Ala	385	Transpeptidase domain (271-609)	http://pfam.xfam.org/protein/P0AD65	peptidoglycan D,D-transpeptidase
	crp	non-essential	2938439	0.99	G→A	Val→Met	132	n.d.	http://pfam.xfam.org/protein/P0ACJ8	DNA-binding transcriptional dual regulator
	rpoD	essential	2686892	0.83	deletion (48 bps)	Ala175-Leu190 deletion	175	Sigma70 ner domain (137-348)	http://pfam.xfam.org/protein/P00579	RNA polymerase, sigma subunit
L9	dnaK	non-essential	12532	0.68	A→G	Lys→Glu	124	HSP70 domain (4-604)	http://pfam.xfam.org/protein/P0A6Y8	chaperone Hsp70, co-chaperone with DnaJ
	asnS	essential	851709	0.67	C→T	Val→Met	4	n.d.	http://pfam.xfam.org/protein/P0A8M0	asparaginyl tRNA synthetase
	fdhD	non-essential	3515231	0.7	G→GA	Thr→frameshift	Thr 4 fs	FdhD-NarQ domain (38-276)	http://pfam.xfam.org/protein/P32177	formate dehydrogenase formation protein
	rraA	non-essential	3548170	0.69	C→T	Gly→Asp	125	RraA-like domain (5-153)	http://pfam.xfam.org/protein/P0A8R0	ribonuclease E (RNase E) inhibitor protein
L10	crp	non-essential	2938673	1	C→A	Arg→Ser	210	n.d.	http://pfam.xfam.org/protein/P0ACJ8	DNA-binding transcriptional dual regulator
	rpsJ-pioO	-	2921279	0.99	T→C	-	-	-	-
	guaB	non-essential	2179403	1	T→G	Thr→Pro	99	IMPDH domain (8-473)	http://pfam.xfam.org/protein/P0ADG7	IMP dehydrogenase
	speC	non-essential	2613702	0.99	GC→G	Ala→frameshift	Ala 468 fs	OKR DC 1 domain (101-543)	http://pfam.xfam.org/protein/P21169	ornithine decarboxylase, constitutive
L11	ribC	essential	1424486	0.99	T→G	Thr→Pro	114	Lum binding domain (100-185)	http://pfam.xfam.org/protein/P0AFU8	riboflavin synthase, alpha subunit
	cls	non-essential	1112634	1	A→C	Trp→Gly	81	n.d.	http://pfam.xfam.org/protein/P0A6H8	cardiolipin synthase 1
	asnS-pncB	-	851795	0.99	C→T	-	-	-	-
	yfgO	non-essential	2161377	0.61	deletion (63 bps)	Ile24-Val44	Ile24_Val 44	AI-2E transport domain (18-346)	http://pfam.xfam.org/protein/P0AFI9	predicted inner membrane protein
L12	rpsJ	essential	2921083	1	C→A	Asp→Tyr	14	Ribosomal S10 domain (7-101)	http://pfam.xfam.org/protein/P0A7R5	30S ribosomal subunit protein S10
	crp	non-essential	2938673	0.99	C→A	Arg→Ser	210	n.d.	http://pfam.xfam.org/protein/P0ACJ8	DNA-binding transcriptional dual regulator
	mreC	essential	2867388	0.99	C→A	Gly→Ala	148	MreC domain (123-270)	http://pfam.xfam.org/protein/P16926	cell wall structural complex MreBCD transmembrane component MreC
	rpoB	essential	3612729	1	C→T	Arg→Cys	758	RNA pol Rpb2 6 domain (717-1264)	http://pfam.xfam.org/protein/P0A8V2	RNA polymerase, beta subunit
