# Supplementary material for: Primordial mimicry induces morphological change in Escherichia coli
Source: Commun Biol. 2022 Jan 11;5:24. doi: 10.1038/s42003-021-02954-w (PMC8752768; doi:10.1038/s42003-021-02954-w)
Supplement: Supplementary file 8 — Supplementary Data 5 [file 42003_2021_2954_MOESM8_ESM.xlsx]

## Sheet: Supplementary Data 5
Devos	Gene name	Essentiality	Genome position	Frequency (intermiedate)	Frequency (endpoint)	Change in DNA	Change in AA	Function
L31	glnD	non-essential	175300	1	1	C→T	Ala→Thr	Bifunctional uridylyltransferase
	mrdB	essential	538852	0.47	0.93	G→T	Ser→Arg	Peptidoglycan glycosyltransferase
	araC-yabI	-	66141	1	1	C→T	-	-
	pykF	non-essential	1437953	0	0.34	G→A	Glu→Lys	Pyruvate kinase I
	cspC	non-essential	1587428	0	0.15	A→G	Phe→Leu	Cold shock proteins
L32	glnD	non-essential	175300	0.88	1	C→T	Ala→Thr	Bifunctional uridylyltransferase
	mrdA	essential	540580	0.69	1	T→G	Glu→Ala	Peptidoglycan D,D-transpeptidase
	crp	non-essential	2938439	0.77	0.99	G→A	Val→Met	DNA-binding transcriptional dual regulator
	rpoD	essential	2686892	0	0.83	AGAAGATCTGGCACCTACCGCCACTCACGTCGGTTCTGAGCTTTCCCAG→A	-	Directed RNA polymerase, sigma subunit
L9	dnaK	non-essential	12532	0.16	0.68	A→G	Lys→Glu	chaperone Hsp70, co-chaperone with DnaJ
	ybeA	non-essential	541956	0.2	0	C→CTTCCAGCG	Lys→frameshift	conserved protein
	asnS	essential	851709	0.15	0.67	C→T	Val→Met	asparaginyl tRNA synthetase
	cysP	non-essential	2094939	0.74	0.24	C→CCCGCCGCTAACAGCTTGTCTAACTCG	Gly→frameshift	thiosulfate transporter subunit
	yfgO	non-essential	2160706	0.76	0.29	G→T	Ala→Glu	predicted inner membrane protein
	mreC	essential	2867134	0.79	0.3	A→T	Tyr→Asn	cell wall structural complex MreBCD transmembrane component MreC
	trkA	non-essential	2904806	0.77	0.32	T→C	Val→Ala	NAD-binding component of TrK potassium transporter
	rplN	essential	2915827	0.83	0.31	T→C	Lys→Glu	50S ribosomal subunit protein L14
	acpP-fabF	-	983235	0	0.2	C→T	-	-
	fdhD	non-essential	3515231	0	0.7	G→GA	Thr→frameshift	formate dehydrogenase formation protein
	rraA	non-essential	3548170	0	0.69	C→T	Gly→Asp	ribonuclease E (RNase E) inhibitor protein
L10	ribC	essential	1424486	0.08	0	T→G	Thr→Pro	riboflavin synthase, alpha subunit
	crp	non-essential	2938673	0.86	1	C→A	Arg→Ser	DNA-binding transcriptional dual regulator
	asnC	non-essential	3356156	0.16	0	C→T	Ala→Thr	DNA-binding transcriptional dual regulator
	fabR	non-essential	3590367	0.65	0	A→C	Thr→Pro	DNA-binding transcriptional repressor
	rpsJ-pioO	-	2921279	0.81	0.99	T→C	-	-
	guaB	non-essential	2179403	0	1	T→G	Thr→Pro	IMP dehydrogenase
	speC	non-essential	2613702	0	0.99	GC→G	Ala→frameshift	ornithine decarboxylase, constitutive
L11	ribC	essential	1424486	1	0.99	T→G	Thr→Pro	riboflavin synthase, alpha subunit
	cls	non-essential	1112634	1	1	A→C	Trp→Gly	cardiolipin synthase 1
	asnS-pncB	-	851795	0.99	0.99	C→T	-	-
	yfgO	non-essential	2161377	0	0.61	CACCAGCAACGGAGCAAGCAGGCCACTAAAGAAAAAGATAATGCCAAATCCGGCAACTAAAATA→C	Ile24-Val44 delete	predicted inner membrane protein
	acs	non-essential	3716073	0	0.26	ACGGCTTCCGGCGAGAAGCCGCCGAAAATCACCGAATGCACCGCGCCAATGCGGGCGCAGGCCAGCATCGCAACCG→A	Ala146-Ala170 delete	bifunctional acetyl-CoA synthetase
L12	cspE-crcB	-	531054	0.81	0	CG→C	-	-
	rnc	non-essential	2249402	0.82	0	C→A	Gly→Trp	RNase III
	rpsJ	essential	2921083	0.87	1	C→A	Asp→Tyr	30S ribosomal subunit protein S10
	crp	non-essential	2938673	1	0.99	C→A	Arg→Ser	DNA-binding transcriptional dual regulator
	fabR	non-essential	3590361	0.17	0	G→GA	Thr→frameshift	DNA-binding transcriptional repressor
	mreC	essential	2867388	0	0.99	C→A	Gly→Ala	cell wall structural complex MreBCD transmembrane component MreC
	metR	non-essential	3441286	0	0.3	C→T	Gln→Gln	DNA-binding transcriptional activator, homocysteine-binding
	yobF-yebO	-	1587775	0	0.59	T→C	-	-
	rpoB	essential	3612729	0	1	C→T	Arg→Cys	RNA polymerase, beta subunit
