# Supplementary material for: Primordial mimicry induces morphological change in Escherichia coli
Source: Commun Biol. 2022 Jan 11;5:24. doi: 10.1038/s42003-021-02954-w (PMC8752768; doi:10.1038/s42003-021-02954-w)
Supplement: Supplementary file 9 — Supplementary Data 6 [file 42003_2021_2954_MOESM9_ESM.xlsx]

## Sheet: Supplementary Data 6
Population	Resource type	Resource conc (mM)	mean Aspect ratio	mean log10(GFP/V)	Population capacity (cells/mL/mM)
Ori	GLC	10.5	0.47073	2.09717	2.12381e+08
Ori	GLC	10.5	0.471627	2.09705	2.13927e+08
Ori	GLC	10.5	0.624929	2.10497	2.46635e+08
Ori	GLC	10.5	0.453677	2.13006	2.15409e+08
Ori	GLC	10.5	0.454102	2.13221	2.1469e+08
Ori	GLC	10.5	0.625717	2.12015	2.58168e+08
Ori	GLC	10.5	0.618287	2.11924	2.15679e+08
Ori	GLC	2.1	0.609426	2.07365	2.29182e+08
Ori	GLC	2.1	0.599128	2.06748	1.92526e+08
Ori	GLC	2.1	0.583838	2.06142	2.06359e+08
Ori	GLC	2.1	0.597247	2.04309	1.8709e+08
Ori	GLC	2.1	0.587276	2.05333	2.35677e+08
Ori	GLC	1.05	0.580935	1.92075	1.9806e+08
Ori	GLC	1.05	0.58317	2.01305	1.5077e+08
Ori	GLC	1.05	0.609961	2.04371	2.16654e+08
Ori	GLC	1.05	0.585637	2.03576	1.86417e+08
Ori	GLC	1.05	0.597619	2.01495	1.71102e+08
Ori	GLC	1.05	0.615841	2.03897	2.06509e+08
Ori	GLC	1.05	0.61331	2.04418	1.85535e+08
Ori	GLC	1.05	0.59273	2.02691	1.92984e+08
Ori	GLC	0.21	0.530993	1.90979	1.27547e+08
Ori	GLC	0.21	0.554241	1.93482	1.20644e+08
Ori	GLC	0.21	0.574164	1.95612	1.21489e+08
Ori	GLC	0.21	0.572071	1.95559	1.24031e+08
Ori	GLC	0.21	0.513729	1.90522	1.09648e+08
Ori	GLC	0.21	0.550623	1.93134	124432692
Ori	GLC	0.21	0.566353	1.9476	1.26157e+08
Ori	GLC	0.21	0.579696	1.95064	1.06487e+08
Ori	GLC	0.105	0.517262	1.90957	1.27008e+08
Ori	GLC	0.105	0.531538	1.92402	1.41557e+08
Ori	GLC	0.105	0.533463	1.92311	1.19048e+08
Ori	GLC	0.105	0.544518	1.93033	1.14915e+08
Ori	GLC	0.105	0.499988	1.90448	1.16192e+08
Ori	GLC	0.105	0.513233	1.92265	1.09099e+08
Ori	GLC	0.105	0.521505	1.92368	1.02431e+08
Ori	GLC	0.105	0.532815	1.9346	1.24351e+08
L31	GLC	10.5	0.802475	2.23156	1.12366e+08
L31	GLC	10.5	0.833535	2.41461	1.26228e+08
L31	GLC	10.5	0.823205	2.50531	1.15414e+08
L31	GLC	10.5	0.762195	2.20814	1.2967e+08
L31	GLC	10.5	0.774452	2.3151	1.29523e+08
L31	GLC	10.5	0.763108	2.39594	1.30093e+08
L31	GLC	2.1	0.789244	2.12789	1.49267e+08
L31	GLC	2.1	0.785861	2.13095	1.49632e+08
L31	GLC	2.1	0.802918	2.23091	1.83924e+08
L31	GLC	2.1	0.772812	2.0977	1.24362e+08
L31	GLC	2.1	0.831974	2.21556	1.73227e+08
L31	GLC	2.1	0.862418	2.2482	1.33479e+08
L31	GLC	1.05	0.78563	2.06412	1.44341e+08
L31	GLC	1.05	0.805262	2.12333	1.45919e+08
L31	GLC	1.05	0.820827	2.19959	1.55981e+08
L31	GLC	1.05	0.81558	2.13943	1.96311e+08
L31	GLC	1.05	0.835585	2.15038	1.45833e+08
L31	GLC	1.05	0.85712	2.19488	1.44265e+08
L31	GLC	0.21	0.750607	2.04922	1.31474e+08
L31	GLC	0.21	0.778016	2.07835	1.2826e+08
L31	GLC	0.21	0.819568	2.12766	1.31112e+08
L31	GLC	0.21	0.802262	2.07494	1.36817e+08
L31	GLC	0.21	0.821808	2.09504	1.4974e+08
L31	GLC	0.21	0.850857	2.13538	1.479e+08
L31	GLC	0.105	0.784666	2.06046	1.32964e+08
L31	GLC	0.105	0.822792	2.08322	1.38043e+08
L31	GLC	0.105	0.837335	2.10869	1.56523e+08
L31	GLC	0.105	0.782247	2.07685	1.41919e+08
L31	GLC	0.105	0.814439	2.0952	137084200
L31	GLC	0.105	0.841612	2.13311	1.65583e+08
L32	GLC	10.5	0.645698	2.1734	2.08459e+08
L32	GLC	10.5	0.637518	2.17696	2.28583e+08
L32	GLC	10.5	0.664821	2.24676	2.48067e+08
L32	GLC	10.5	0.668171	2.15705	1.78476e+08
L32	GLC	10.5	0.661602	2.16	1.90256e+08
L32	GLC	10.5	0.68099	2.2532	2.10046e+08
L32	GLC	2.1	0.664341	2.18965	2.3545e+08
L32	GLC	2.1	0.658638	2.1898	2.39943e+08
L32	GLC	2.1	0.692096	2.22981	2.46081e+08
L32	GLC	2.1	0.645107	2.05977	2.00027e+08
L32	GLC	2.1	0.637487	2.05107	1.8966e+08
L32	GLC	2.1	0.66758	2.14991	2.14672e+08
L32	GLC	1.05	0.649892	2.0042	1.59036e+08
L32	GLC	1.05	0.648934	1.99934	1.54721e+08
L32	GLC	1.05	0.671366	2.06598	1.71677e+08
L32	GLC	1.05	0.631365	2.04633	1.7122e+08
L32	GLC	1.05	0.636108	2.05285	1.76251e+08
L32	GLC	1.05	0.666668	2.11565	1.82708e+08
L32	GLC	0.21	0.626037	2.04128	1.15785e+08
L32	GLC	0.21	0.620454	2.03917	1.18341e+08
L32	GLC	0.21	0.637773	2.0674	1.12878e+08
L32	GLC	0.21	0.616894	2.02345	1.07824e+08
L32	GLC	0.21	0.615457	2.02247	1.07471e+08
L32	GLC	0.21	0.628205	2.05691	1.15686e+08
L32	GLC	0.105	0.633626	2.05622	1.27768e+08
L32	GLC	0.105	0.629827	2.05538	1.38707e+08
L32	GLC	0.105	0.649037	2.08636	1.61471e+08
L32	GLC	0.105	0.63165	2.04397	1.34496e+08
L32	GLC	0.105	0.631859	2.04326	1.33796e+08
L32	GLC	0.105	0.643968	2.0719	1.19338e+08
L9	GLC	10.5	0.708159	2.25918	1.95589e+08
L9	GLC	10.5	0.741064	2.21471	1.41564e+08
L9	GLC	10.5	0.720506	2.2366	1.92262e+08
L9	GLC	10.5	0.755305	2.19498	1.67938e+08
L9	GLC	2.1	0.660596	2.05934	1.74791e+08
L9	GLC	2.1	0.669192	2.02708	1.43602e+08
L9	GLC	2.1	0.648425	2.05644	1.65156e+08
L9	GLC	2.1	0.66994	2.02941	1.46258e+08
L9	GLC	1.05	0.56498	2.01467	1.14831e+08
L9	GLC	1.05	0.592641	2.03666	1.03686e+08
L9	GLC	1.05	0.603727	2.01975	1.0744e+08
L9	GLC	1.05	0.561341	2.0285	1.23982e+08
L9	GLC	1.05	0.586192	2.04051	1.36951e+08
L9	GLC	1.05	0.594435	2.01617	1.27992e+08
L9	GLC	0.21	0.530658	2.001	6.42511e+07
L9	GLC	0.21	0.553714	2.02714	6.50278e+07
L9	GLC	0.21	0.591977	2.0254	8.65511e+07
L9	GLC	0.21	0.518028	2.0016	6.84412e+07
L9	GLC	0.21	0.549344	2.03054	6.25012e+07
L9	GLC	0.21	0.581197	2.02146	6.93776e+07
L9	GLC	0.105	0.545603	1.96737	5.86737e+07
L9	GLC	0.105	0.579744	1.97879	5.30461e+07
L9	GLC	0.105	0.607132	1.9864	6.1048e+07
L9	GLC	0.105	0.547285	1.9591	5.02041e+07
L9	GLC	0.105	0.579146	1.96849	5.0859e+07
L9	GLC	0.105	0.597891	1.94867	5.35002e+07
L9	GLC	0.105	0.604795	1.9832	5.25435e+07
L10	GLC	10.5	0.607652	2.09181	2.33255e+08
L10	GLC	10.5	0.637801	2.0861	2.31756e+08
L10	GLC	10.5	0.546229	2.08661	2.35092e+08
L10	GLC	10.5	0.546012	2.08584	2.36711e+08
L10	GLC	10.5	0.616558	2.09645	2.42912e+08
L10	GLC	10.5	0.642541	2.09044	2.28704e+08
L10	GLC	2.1	0.56716	1.94372	1.6256e+08
L10	GLC	2.1	0.560082	1.93982	1.61841e+08
L10	GLC	2.1	0.592011	1.98814	1.80483e+08
L10	GLC	2.1	0.614796	2.01914	2.0436e+08
L10	GLC	2.1	0.597765	1.97989	1.76509e+08
L10	GLC	2.1	0.612079	2.00726	1.92587e+08
L10	GLC	1.05	0.592279	1.97757	1.65042e+08
L10	GLC	1.05	0.613464	1.99951	1.78019e+08
L10	GLC	1.05	0.60258	1.98253	1.83219e+08
L10	GLC	1.05	0.622246	2.00062	2.0056e+08
L10	GLC	0.21	0.544022	1.92922	1.28117e+08
L10	GLC	0.21	0.568841	1.94947	1.42756e+08
L10	GLC	0.21	0.534696	1.93155	1.19655e+08
L10	GLC	0.21	0.531527	1.92746	1.26643e+08
L10	GLC	0.21	0.548929	1.93292	1.31243e+08
L10	GLC	0.21	0.578056	1.94943	1.60772e+08
L10	GLC	0.105	0.535978	1.92215	1.30278e+08
L10	GLC	0.105	0.52681	1.92668	1.21278e+08
L10	GLC	0.105	0.532599	1.92671	1.34015e+08
L10	GLC	0.105	0.568268	1.93697	1.60927e+08
L10	GLC	0.105	0.52948	1.92762	1.26936e+08
L10	GLC	0.105	0.556393	1.94234	1.48303e+08
L11	GLC	10.5	0.741678	2.27512	2.06479e+08
L11	GLC	10.5	0.740625	2.23766	1.64831e+08
L11	GLC	10.5	0.753269	2.23798	1.77202e+08
L11	GLC	10.5	0.71143	2.26483	2.22076e+08
L11	GLC	10.5	0.729113	2.28237	1.90074e+08
L11	GLC	10.5	0.744588	2.26931	1.69212e+08
L11	GLC	2.1	0.728151	2.15248	1.60971e+08
L11	GLC	2.1	0.744715	2.15487	1.51837e+08
L11	GLC	2.1	0.695176	2.0789	1.68872e+08
L11	GLC	2.1	0.720144	2.14569	1.66701e+08
L11	GLC	2.1	0.73033	2.17141	1.7579e+08
L11	GLC	1.05	0.717292	2.04123	1.36335e+08
L11	GLC	1.05	0.726642	2.07714	1.4756e+08
L11	GLC	1.05	0.737785	2.11542	1.47568e+08
L11	GLC	1.05	0.700156	2.04689	1.29655e+08
L11	GLC	1.05	0.717002	2.07745	1.53109e+08
L11	GLC	1.05	0.729599	2.1061	1.51434e+08
L11	GLC	0.21	0.674702	2.02657	9.19577e+07
L11	GLC	0.21	0.695552	2.03039	9.19777e+07
L11	GLC	0.21	0.707087	2.0662	97130491
L11	GLC	0.21	0.689887	1.99793	1.01703e+08
L11	GLC	0.21	0.702993	2.01009	8.8183e+07
L11	GLC	0.21	0.713678	2.04907	1.1046e+08
L11	GLC	0.105	0.639603	1.98918	8.45036e+07
L11	GLC	0.105	0.680719	2.01375	8.93937e+07
L11	GLC	0.105	0.689713	2.02168	8.20278e+07
L11	GLC	0.105	0.637948	1.97032	7.18238e+07
L11	GLC	0.105	0.682608	1.98495	7.23706e+07
L11	GLC	0.105	0.693518	1.99459	6.73259e+07
L12	GLC	10.5	0.813159	2.46911	5.91487e+07
L12	GLC	10.5	0.827189	2.47016	6.97527e+07
L12	GLC	10.5	0.809802	2.55578	6.08431e+07
L12	GLC	10.5	0.797251	2.54561	6.46902e+07
L12	GLC	10.5	0.806736	2.51645	5.46262e+07
L12	GLC	10.5	0.796923	2.57661	4.71888e+07
L12	GLC	10.5	0.792171	2.56655	4.75538e+07
L12	GLC	2.1	0.788272	2.38207	1.01402e+08
L12	GLC	2.1	0.799359	2.36976	9.54913e+07
L12	GLC	2.1	0.774109	2.41194	9.93232e+07
L12	GLC	2.1	0.790015	2.40018	9.96201e+07
L12	GLC	2.1	0.795359	2.37329	8.77927e+07
L12	GLC	2.1	0.776088	2.35717	8.6444e+07
L12	GLC	2.1	0.784744	2.41043	8.77668e+07
L12	GLC	2.1	0.780983	2.39314	8.46208e+07
L12	GLC	1.05	0.803754	2.36458	9.71196e+07
L12	GLC	1.05	0.814273	2.36197	8.85666e+07
L12	GLC	1.05	0.796713	2.31819	7.2925e+07
L12	GLC	1.05	0.810676	2.32664	7.56348e+07
L12	GLC	1.05	0.799093	2.33476	9.56152e+07
L12	GLC	1.05	0.791884	2.33225	9.55825e+07
L12	GLC	1.05	0.787197	2.3245	7.61677e+07
L12	GLC	1.05	0.782134	2.32969	8.1676e+07
L12	GLC	0.21	0.793546	2.21679	8.3603e+07
L12	GLC	0.21	0.800833	2.21773	8.69634e+07
L12	GLC	0.21	0.795515	2.23664	8.3494e+07
L12	GLC	0.21	0.798041	2.23764	8.46095e+07
L12	GLC	0.105	0.788549	2.24662	1.12349e+08
L12	GLC	0.105	0.784143	2.24133	1.13434e+08
L12	GLC	0.105	0.785423	2.2397	1.50962e+08
L12	GLC	0.105	0.787145	2.23322	1.47325e+08
Ori	OAV	3.5	0.430067	2.18573	3.99842e+08
Ori	OAV	3.5	0.430182	2.18461	3.80113e+08
Ori	OAV	3.5	0.457828	2.1444	3.89475e+08
Ori	OAV	3.5	0.450107	2.14573	3.77474e+08
Ori	OAV	3.5	0.477687	2.13232	4.0579e+08
Ori	OAV	3.5	0.470173	2.13189	4.37632e+08
Ori	OAV	3.5	0.459985	2.17222	3.73683e+08
Ori	OAV	3.5	0.459238	2.17093	3.973e+08
Ori	OAV	3.5	0.480726	2.12736	3.8128e+08
Ori	OAV	3.5	0.476238	2.12835	4.04874e+08
Ori	OAV	0.7	0.508975	2.05487	3.26519e+08
Ori	OAV	0.7	0.548634	2.05927	2.74321e+08
Ori	OAV	0.7	0.542566	2.06297	2.93117e+08
Ori	OAV	0.7	0.515758	2.03431	3.59929e+08
Ori	OAV	0.7	0.557305	2.04571	3.31349e+08
Ori	OAV	0.7	0.550246	2.04705	3.54436e+08
Ori	OAV	0.35	0.478586	2.06728	3.48456e+08
Ori	OAV	0.35	0.482206	2.0803	4.02552e+08
Ori	OAV	0.35	0.513551	2.04859	3.23006e+08
Ori	OAV	0.35	0.502987	2.04625	2.92906e+08
Ori	OAV	0.35	0.499828	2.05846	3.2817e+08
Ori	OAV	0.35	0.519656	2.02315	2.46391e+08
Ori	OAV	0.07	0.492456	2.04263	2.69807e+08
Ori	OAV	0.07	0.486465	2.04618	2.86681e+08
Ori	OAV	0.07	0.516935	2.05444	2.77714e+08
Ori	OAV	0.07	0.511525	2.05074	2.57496e+08
Ori	OAV	0.07	0.485387	2.0169	2.36754e+08
Ori	OAV	0.07	0.486322	2.02693	2.25359e+08
Ori	OAV	0.07	0.504779	2.02661	1.67212e+08
Ori	OAV	0.07	0.523036	2.04122	2.00454e+08
Ori	OAV	0.07	0.524882	2.03666	1.9923e+08
Ori	OAV	0.035	0.49407	2.03074	2.73511e+08
Ori	OAV	0.035	0.5036	2.02881	2.2961e+08
Ori	OAV	0.035	0.523486	2.04807	2.27915e+08
Ori	OAV	0.035	0.527341	2.04384	2.29317e+08
Ori	OAV	0.035	0.481475	2.01008	1.71215e+08
Ori	OAV	0.035	0.490465	2.00728	1.27034e+08
Ori	OAV	0.035	0.513728	2.02155	1.22413e+08
L31	OAV	3.5	0.712373	2.15667	2.63967e+08
L31	OAV	3.5	0.717997	2.1622	2.58079e+08
L31	OAV	3.5	0.764253	2.18999	2.75743e+08
L31	OAV	3.5	0.768396	2.18183	2.78201e+08
L31	OAV	3.5	0.739306	2.20718	2.42437e+08
L31	OAV	3.5	0.740992	2.20481	2.71965e+08
L31	OAV	3.5	0.718548	2.1637	2.41791e+08
L31	OAV	3.5	0.724666	2.17595	2.55145e+08
L31	OAV	3.5	0.749603	2.16094	2.59458e+08
L31	OAV	3.5	0.764637	2.16591	2.62982e+08
L31	OAV	3.5	0.73621	2.19389	2.25396e+08
L31	OAV	3.5	0.741158	2.19496	2.27674e+08
L31	OAV	0.7	0.592822	2.07138	2.87833e+08
L31	OAV	0.7	0.596799	2.07327	2.96531e+08
L31	OAV	0.7	0.740186	2.07963	2.23616e+08
L31	OAV	0.7	0.737741	2.08044	2.21454e+08
L31	OAV	0.7	0.597977	2.07477	2.75765e+08
L31	OAV	0.7	0.593491	2.07514	3.01344e+08
L31	OAV	0.7	0.729121	2.07754	2.17841e+08
L31	OAV	0.7	0.73445	2.07804	2.17146e+08
L31	OAV	0.35	0.640483	2.03084	3.10599e+08
L31	OAV	0.35	0.651612	2.02351	3.02674e+08
L31	OAV	0.35	0.645761	2.02371	3.08574e+08
L31	OAV	0.35	0.650297	2.01946	3.1606e+08
L31	OAV	0.07	0.721672	2.02119	3.22364e+08
L31	OAV	0.07	0.71524	2.01286	3.15117e+08
L31	OAV	0.07	0.730225	2.0117	3.02184e+08
L31	OAV	0.07	0.730066	2.01221	2.918e+08
L31	OAV	0.035	0.742843	2.04054	3.37137e+08
L31	OAV	0.035	0.734478	2.02966	3.14913e+08
L31	OAV	0.035	0.733027	2.03006	3.19998e+08
L31	OAV	0.035	0.713917	2.01292	3.18328e+08
L32	OAV	3.5	0.626928	2.04394	5.85181e+08
L32	OAV	3.5	0.633544	2.04459	5.61846e+08
L32	OAV	3.5	0.63798	2.01791	4.74172e+08
L32	OAV	3.5	0.639006	2.00982	4.73984e+08
L32	OAV	3.5	0.630917	2.07249	7.00388e+08
L32	OAV	3.5	0.635665	2.01316	4.07943e+08
L32	OAV	3.5	0.636767	2.01664	4.31518e+08
L32	OAV	0.7	0.657473	2.01375	4.97087e+08
L32	OAV	0.7	0.650926	2.01125	4.92784e+08
L32	OAV	0.7	0.64369	1.97946	4.13922e+08
L32	OAV	0.7	0.642172	1.98042	3.98891e+08
L32	OAV	0.7	0.648582	2.013	4.44978e+08
L32	OAV	0.7	0.644553	2.01362	4.53914e+08
L32	OAV	0.7	0.640225	1.97188	3.2288e+08
L32	OAV	0.7	0.634341	1.96783	3.5274e+08
L32	OAV	0.35	0.650538	1.99206	3.98521e+08
L32	OAV	0.35	0.649009	1.98994	4.02386e+08
L32	OAV	0.35	0.638696	1.95175	2.97051e+08
L32	OAV	0.35	0.643316	1.94928	2.97401e+08
L32	OAV	0.35	0.651606	1.97916	4.11351e+08
L32	OAV	0.35	0.653148	1.98699	3.91911e+08
L32	OAV	0.35	0.640728	1.9487	2.96569e+08
L32	OAV	0.35	0.64566	1.94325	2.85436e+08
L32	OAV	0.07	0.63368	2.00129	3.68263e+08
L32	OAV	0.07	0.634007	2.00226	4.2962e+08
L32	OAV	0.07	0.659684	1.98739	3.33468e+08
L32	OAV	0.07	0.655385	1.98769	3.28682e+08
L32	OAV	0.07	0.605775	1.99842	3.18103e+08
L32	OAV	0.07	0.612374	1.99066	3.2381e+08
L32	OAV	0.07	0.634699	1.98839	331817543
L32	OAV	0.07	0.630711	1.98816	3.31274e+08
L32	OAV	0.035	0.624605	1.99259	3.36348e+08
L32	OAV	0.035	0.626067	2.00077	3.69708e+08
L32	OAV	0.035	0.658418	1.97741	3.30873e+08
L32	OAV	0.035	0.657788	1.98129	3.18328e+08
L32	OAV	0.035	0.631458	1.99758	3.52921e+08
L32	OAV	0.035	0.631243	2.00514	3.61765e+08
L32	OAV	0.035	0.650502	1.99752	3.01337e+08
L9	OAV	3.5	0.571974	2.0968	4.54088e+08
L9	OAV	3.5	0.565384	2.09637	4.85043e+08
L9	OAV	3.5	0.581041	2.01823	3.46744e+08
L9	OAV	3.5	0.582041	2.01559	3.60531e+08
L9	OAV	3.5	0.584848	2.07488	4.90118e+08
L9	OAV	3.5	0.578079	2.07667	4.71083e+08
L9	OAV	3.5	0.586899	2.01406	3.32943e+08
L9	OAV	3.5	0.587387	2.00254	3.39533e+08
L9	OAV	0.7	0.59367	2.0483	4.318e+08
L9	OAV	0.7	0.588009	2.03677	4.6454e+08
L9	OAV	0.7	0.591455	1.97105	2.75416e+08
L9	OAV	0.7	0.589343	1.97545	3.00099e+08
L9	OAV	0.7	0.62829	2.03857	4.48422e+08
L9	OAV	0.7	0.624488	2.03417	4.35565e+08
L9	OAV	0.7	0.610104	1.96163	2.86915e+08
L9	OAV	0.7	0.60476	1.96144	2.88764e+08
L9	OAV	0.35	0.606899	1.98777	4.19863e+08
L9	OAV	0.35	0.601272	1.98564	3.81177e+08
L9	OAV	0.35	0.593152	1.94182	2.68271e+08
L9	OAV	0.35	0.594298	1.93859	2.59822e+08
L9	OAV	0.35	0.600387	1.99384	5.25916e+08
L9	OAV	0.35	0.596022	1.99425	5.15494e+08
L9	OAV	0.35	0.588487	1.94474	2.78437e+08
L9	OAV	0.35	0.589747	1.94368	2.9068e+08
L9	OAV	0.07	0.575599	1.96087	3.01067e+08
L9	OAV	0.07	0.576126	1.95628	2.97442e+08
L9	OAV	0.07	0.667536	2.00278	3.48141e+08
L9	OAV	0.07	0.667824	2.0007	3.47539e+08
L9	OAV	0.07	0.586269	1.95644	3.59503e+08
L9	OAV	0.07	0.584627	1.95468	3.91807e+08
L9	OAV	0.07	0.600485	1.95129	2.99527e+08
L9	OAV	0.07	0.595632	1.9473	2.99608e+08
L9	OAV	0.07	0.685596	1.99093	4.03537e+08
L9	OAV	0.07	0.683245	1.99557	4.1467e+08
L9	OAV	0.035	0.591282	1.94668	2.89903e+08
L9	OAV	0.035	0.584252	1.94308	2.85128e+08
L9	OAV	0.035	0.666421	1.97917	3.52687e+08
L9	OAV	0.035	0.668667	1.97684	3.38824e+08
L9	OAV	0.035	0.601343	1.94507	2.83677e+08
L9	OAV	0.035	0.598503	1.94561	2.80986e+08
L9	OAV	0.035	0.672191	1.97235	3.35227e+08
L9	OAV	0.035	0.673091	1.97506	3.22414e+08
L10	OAV	3.5	0.519842	2.02353	4.24968e+08
L10	OAV	3.5	0.517109	2.02619	4.18056e+08
L10	OAV	3.5	0.527265	1.96852	3.45204e+08
L10	OAV	3.5	0.526144	1.95932	3.421e+08
L10	OAV	3.5	0.547302	1.96408	3.37051e+08
L10	OAV	3.5	0.527436	2.01511	4.45053e+08
L10	OAV	3.5	0.527056	2.01296	4.30026e+08
L10	OAV	3.5	0.538348	1.96936	3.53703e+08
L10	OAV	3.5	0.533052	1.96623	3.85257e+08
L10	OAV	3.5	0.56259	1.95563	4.35288e+08
L10	OAV	3.5	0.555852	1.96115	4.56088e+08
L10	OAV	0.7	0.512844	1.95092	3.49825e+08
L10	OAV	0.7	0.515637	1.94233	3.42276e+08
L10	OAV	0.7	0.522024	1.91849	2.8481e+08
L10	OAV	0.7	0.523457	1.9174	2.90806e+08
L10	OAV	0.7	0.543264	1.91395	2.7598e+08
L10	OAV	0.7	0.517556	1.94062	3.99859e+08
L10	OAV	0.7	0.516418	1.93543	3.87834e+08
L10	OAV	0.7	0.518195	1.91592	2.82584e+08
L10	OAV	0.7	0.514371	1.91407	3.07948e+08
L10	OAV	0.7	0.536501	1.91616	2.53993e+08
L10	OAV	0.35	0.525442	1.92013	3.76635e+08
L10	OAV	0.35	0.523316	1.92069	3.60749e+08
L10	OAV	0.35	0.518092	1.88428	2.68115e+08
L10	OAV	0.35	0.514757	1.88473	2.67648e+08
L10	OAV	0.35	0.534521	1.88939	2.79201e+08
L10	OAV	0.35	0.521016	1.91728	3.87819e+08
L10	OAV	0.35	0.517792	1.91297	3.89215e+08
L10	OAV	0.35	0.514287	1.88736	2.80077e+08
L10	OAV	0.35	0.516973	1.89115	2.80082e+08
L10	OAV	0.35	0.563412	1.91115	2.4385e+08
L10	OAV	0.07	0.564891	1.92891	3.29749e+08
L10	OAV	0.07	0.558002	1.93397	3.5695e+08
L10	OAV	0.07	0.559164	1.91487	2.57779e+08
L10	OAV	0.07	0.556563	1.91203	2.62539e+08
L10	OAV	0.07	0.575729	1.92293	3.75231e+08
L10	OAV	0.07	0.569659	1.92478	3.53116e+08
L10	OAV	0.07	0.562485	1.9061	2.63775e+08
L10	OAV	0.07	0.56411	1.90623	2.75624e+08
L10	OAV	0.035	0.588648	1.91902	352835502
L10	OAV	0.035	0.584052	1.91839	3.65634e+08
L10	OAV	0.035	0.575739	1.90087	2.48483e+08
L10	OAV	0.035	0.570077	1.89989	2.55659e+08
L10	OAV	0.035	0.58319	1.91977	3.39606e+08
L10	OAV	0.035	0.578708	1.91805	3.51607e+08
L10	OAV	0.035	0.573349	1.90337	2.6417e+08
L10	OAV	0.035	0.566748	1.90114	2.60902e+08
L11	OAV	3.5	0.609634	2.07336	4.07282e+08
L11	OAV	3.5	0.608453	2.07619	4.22849e+08
L11	OAV	3.5	0.596293	2.05962	3.24657e+08
L11	OAV	3.5	0.598977	2.05889	3.31231e+08
L11	OAV	3.5	0.596412	2.08051	4.01494e+08
L11	OAV	3.5	0.591885	2.07902	4.28623e+08
L11	OAV	3.5	0.589934	2.05802	3.24311e+08
L11	OAV	3.5	0.590999	2.06155	3.30556e+08
L11	OAV	0.7	0.669719	2.07259	3.57693e+08
L11	OAV	0.7	0.668044	2.07036	3.53672e+08
L11	OAV	0.7	0.662721	2.05984	2.87679e+08
L11	OAV	0.7	0.669813	2.05858	2.97124e+08
L11	OAV	0.7	0.671889	2.0562	3.28565e+08
L11	OAV	0.7	0.667448	2.0639	3.53042e+08
L11	OAV	0.7	0.665202	2.05579	3.04942e+08
L11	OAV	0.7	0.666692	2.04898	2.99021e+08
L11	OAV	0.35	0.678407	2.03472	2.99799e+08
L11	OAV	0.35	0.682269	2.0323	3.16906e+08
L11	OAV	0.35	0.689274	2.05232	2.69625e+08
L11	OAV	0.35	0.693483	2.04862	2.78225e+08
L11	OAV	0.35	0.679343	2.02635	2.82274e+08
L11	OAV	0.35	0.682999	2.02844	2.81116e+08
L11	OAV	0.35	0.686458	2.0453	2.49823e+08
L11	OAV	0.35	0.6906	2.04527	2.55655e+08
L11	OAV	0.07	0.62073	2.06018	2.38596e+08
L11	OAV	0.07	0.630398	2.06089	2.62197e+08
L11	OAV	0.07	0.628454	2.05809	2.6106e+08
L11	OAV	0.07	0.638629	2.05663	2.7693e+08
L11	OAV	0.07	0.63162	2.06554	3.01797e+08
L11	OAV	0.07	0.631205	2.05902	2.93677e+08
L11	OAV	0.07	0.644871	2.05016	2.76268e+08
L11	OAV	0.07	0.642584	2.05492	2.60052e+08
L11	OAV	0.035	0.673427	2.04677	3.01993e+08
L11	OAV	0.035	0.675267	2.04844	3.27202e+08
L11	OAV	0.035	0.666626	2.03811	2.39916e+08
L11	OAV	0.035	0.671547	2.03851	2.68872e+08
L11	OAV	0.035	0.66297	2.04737	3.05602e+08
L11	OAV	0.035	0.659485	2.05026	3.06926e+08
L11	OAV	0.035	0.653091	2.03483	2.85421e+08
L11	OAV	0.035	0.652374	2.04146	2.75093e+08
L12	OAV	3.5	0.739121	2.26698	6.4041e+08
L12	OAV	3.5	0.738155	2.26748	7.1474e+08
L12	OAV	3.5	0.727798	2.27283	5.94928e+08
L12	OAV	3.5	0.727979	2.27862	6.08898e+08
L12	OAV	3.5	0.763849	2.25015	6.69266e+08
L12	OAV	3.5	0.740308	2.25992	6.79005e+08
L12	OAV	3.5	0.731832	2.25757	7.29922e+08
L12	OAV	3.5	0.738482	2.2519	5.71322e+08
L12	OAV	3.5	0.735521	2.25665	6.00804e+08
L12	OAV	3.5	0.763561	2.23646	6.79089e+08
L12	OAV	3.5	0.759671	2.24438	7.11665e+08
L12	OAV	0.7	0.758077	2.18778	5.55223e+08
L12	OAV	0.7	0.758733	2.17994	6.12377e+08
L12	OAV	0.7	0.743559	2.18597	4.73464e+08
L12	OAV	0.7	0.740922	2.18413	5.03297e+08
L12	OAV	0.7	0.78678	2.18728	5.54686e+08
L12	OAV	0.7	0.786124	2.1863	5.44736e+08
L12	OAV	0.7	0.751912	2.17852	5.2294e+08
L12	OAV	0.7	0.754783	2.18121	5.7218e+08
L12	OAV	0.7	0.742316	2.17809	4.65814e+08
L12	OAV	0.7	0.740978	2.17853	4.82818e+08
L12	OAV	0.7	0.788128	2.18471	5.24644e+08
L12	OAV	0.7	0.786951	2.18135	5.37935e+08
L12	OAV	0.35	0.763449	2.14269	5.45333e+08
L12	OAV	0.35	0.759751	2.13958	5.64089e+08
L12	OAV	0.35	0.774119	2.13554	5.08165e+08
L12	OAV	0.35	0.768639	2.13693	5.22046e+08
L12	OAV	0.35	0.795293	2.1681	5.04878e+08
L12	OAV	0.35	0.788823	2.16445	5.28334e+08
L12	OAV	0.35	0.762818	2.14487	5.02488e+08
L12	OAV	0.35	0.757185	2.14224	5.45182e+08
L12	OAV	0.35	0.757586	2.15872	4.77129e+08
L12	OAV	0.35	0.755203	2.15416	5.13213e+08
L12	OAV	0.35	0.79833	2.16523	5.41443e+08
L12	OAV	0.35	0.790575	2.15454	5.57222e+08
L12	OAV	0.07	0.813958	2.14964	4.40235e+08
L12	OAV	0.07	0.814267	2.14759	4.64329e+08
L12	OAV	0.07	0.820706	2.16108	4.38497e+08
L12	OAV	0.07	0.821022	2.17165	4.9699e+08
L12	OAV	0.07	0.708419	2.12521	516616011
L12	OAV	0.07	0.704717	2.13339	5.02151e+08
L12	OAV	0.07	0.80724	2.14369	411227793
L12	OAV	0.07	0.808632	2.14506	3.92704e+08
L12	OAV	0.07	0.81971	2.14892	4.29129e+08
L12	OAV	0.07	0.816889	2.15318	4.75569e+08
L12	OAV	0.035	0.719658	2.1437	4.78043e+08
L12	OAV	0.035	0.711287	2.15486	5.02275e+08
L12	OAV	0.035	0.807815	2.14716	4.08648e+08
L12	OAV	0.035	0.804386	2.15486	4.16119e+08
L12	OAV	0.035	0.811771	2.16429	4.94046e+08
L12	OAV	0.035	0.811784	2.16338	5.24927e+08
L12	OAV	0.035	0.718221	2.12702	4.57113e+08
L12	OAV	0.035	0.711833	2.13127	4.84933e+08
L12	OAV	0.035	0.807592	2.1253	411297718
L12	OAV	0.035	0.804803	2.14078	4.28537e+08
L12	OAV	0.035	0.816622	2.15588	4.69234e+08
L12	OAV	0.035	0.812384	2.15902	4.83745e+08
